# Supplementary material for: Identification of early predictors and model for bacterial infection in diabetic ketoacidosis patients: A retrospective study
Source: PLoS One. 2025 Feb 13;20(2):e0318261. doi: 10.1371/journal.pone.0318261 (PMC11825026; doi:10.1371/journal.pone.0318261)
Supplement: S1 Data — (XLSX) [file pone.0318261.s001.xlsx]

## Sheet: original data
Group	Gender	Age	Diabetic type	Cortisol（nmol/L)	ACTH(pg/ml)	Temperature	Lactic acid	HCO3	Glucose(mmol/L)	Leukocyte	NEU%	Neutrophil	CRP(mg/L)	PCT(ug/L)
Non-bacterial infections	Female	34	1	/	/	35.7	2.3	5.6	48.28	40.4	82.2	33.2088	1.94	1.51
Non-bacterial infections	Female	30	2	/	/	37.1	/	9.9	27.47	8.82	81.1	7.15302	11.81	/
Non-bacterial infections	Male	65	2	655.9	7.27	36	/	4.3	32.8	17.69	91.2	16.1333	/	0.062
Non-bacterial infections	Male	36	2	444.4	10.28	36.7	1.9	14.3	39.48	11.31	88.2	9.97542	/	/
Non-bacterial infections	Female	22	1	211.5	2.95	36.9	/	10.8	30.2	19.78	78.7	15.5669	/	0.625
Non-bacterial infections	Male	33	2	674	16.21	36	2.1	7.1	31.81	20.82	89.4	18.6131	232.56	2.56
Non-bacterial infections	Female	22	1	432	11.4	36.4	2.1	4.3	26.87	11.71	77.7	9.09867	1.82	0.125
Non-bacterial infections	Male	27	2	481	4.09	36.7	/	5.7	16.89	23.64	86.8	20.5195	3.85	/
Non-bacterial infections	Male	38	1	420	4.13	36.3	3.8	9.1	36.95	22.28	87.5	19.495	34.03	0.183
Non-bacterial infections	Male	35	2	301	19.99	35.9	/	15.1	24.55	/	/	/	/	/
Non-bacterial infections	Male	38	2	324.4	5	36.3	/	15.4	15.7	14.85	74.2	11.0187	264	0.239
Non-bacterial infections	Female	33	2	506.7	3.63	36.5	1.9	6	26.29	13.99	70.5	9.86295	/	/
Non-bacterial infections	Female	19	1	622.6	9.94	36.5	1.7	5.9	26.62	9.04	80.3	7.25912	3.34	0.044
Non-bacterial infections	Female	54	1	627.7	6.27	36.2	3	2.7	18.3	14.89	88.2	13.133	/	0.509
Non-bacterial infections	Male	36	2	956.4	18.92	35.9	1.7	3.8	26.5	14.7	87.3	12.8331	3.29	0.273
Non-bacterial infections	Male	58	2	1215	20.13	35	4.3	5	38.82	9.63	80.3	7.73289	80.9	1.61
Non-bacterial infections	Female	23	2	283.8	14.57	36	/	14.1	29.87	9.48	65.1	6.17148	3.28	/
Non-bacterial infections	Male	65	1	223.3	14.44	36.2	2	/	29.9	/	/	/	/	/
Non-bacterial infections	Female	42	1	158.7	21.45	36.2	0.8	9.4	25.6	11.38	83.9	9.54782	0.2	0.03
Non-bacterial infections	Male	45	2	325.7	18.36	36.2	/	17.4	17.69	5.88	59.4	3.49272	/	/
Non-bacterial infections	Male	27	2	472.1	22.42	36.3	1.7	17.4	29.12	12.23	72.3	8.84229	2.62	0.105
Non-bacterial infections	Male	29	2	644.8	9.25	36.7	2.2	7.9	27.38	16.2	87.8	14.2236	165.6	/
Non-bacterial infections	Male	49	1	486.1	8.87	36.1	/	5	26.3	12.89	82.1	10.5827	7.4	0.292
Non-bacterial infections	Male	59	2	564.3	5.77	36.9	1.9	13.3	32.57	6.49	87.3	5.66577	3.95	0.072
Non-bacterial infections	Male	28	2	448.6	20.96	36.6	/	9.3	25.51	14.64	86.5	12.6636	226.58	0.327
Non-bacterial infections	Female	28	2	358.3	20.94	36.3	1.3	17.1	22.8	6.04	50.8	3.06832	16.16	0.057
Non-bacterial infections	Male	33	2	328.2	6.44	36.5	1	/	25.93	10.12	79.6	8.05552	/	/
Non-bacterial infections	Male	23	2	411	8.53	36.5	2.9	6.1	16.94	10.34	71.2	7.36208	3.86	0.02
Non-bacterial infections	Male	21	2	328	4.48	37	0.89	10.5	25.4	8	79.9	6.392	10.04	0.0596
Non-bacterial infections	Female	21	1	553	6.24	36.9	/	8.1	11.66	7.29	85.8	6.25482	1.47	/
Non-bacterial infections	Male	24	2	540.7	22.99	37.4	/	18.4	34.74	8.39	91.4	7.66846	31.82	0.519
Non-bacterial infections	Female	22	1	493.2	1.85	37.4	1	16.7	14.03	5.11	67.7	3.45947	0.29	0.034
Non-bacterial infections	Male	25	2	743.7	3.97	37	2	4	29.9	21.27	70.8	15.0592	93.11	0.716
Non-bacterial infections	Female	64	1	323	7.54	37.3	2	11.5	35.71	18.38	77.7	14.2813	7.5	0.171
Non-bacterial infections	Female	57	1	622.7	7.86	36	/	5.9	53.04	18.47	77.1	14.2404	27.22	0.689
Non-bacterial infections	Female	33	1	416.8	13.9	36.2	1.4	2.4	46.57	37.63	89.6	33.7165	14.65	1.29
Non-bacterial infections	Female	70	2	158	7.23	36.5	2.8	14.7	28.16	12.69	78.2	9.92358	1.93	0.0345
Non-bacterial infections	Female	21	2	438.3	10.44	36.5	3.3	4.7	50.8	22.62	88.2	19.9508	7.16	1.84
Non-bacterial infections	Female	56	2	125.2	3.14	36.3	/	9.9	14.99	11.11	81.6	9.06576	8.48	/
Non-bacterial infections	Male	36	2	425.4	12.8	36.5	0.6	10.9	15.6	21.41	80.6	17.2565	94.4	/
Non-bacterial infections	Male	35	2	500.2	17.41	36	1.1	/	23.2	16.04	/	/	/	/
Non-bacterial infections	Male	62	2	1243	36.69	36	1.4	6.8	19.01	/	/	/	/	/
Non-bacterial infections	Female	63	2	408.3	4.74	36.6	1.1	12.9	11.18	7.65	82.4	6.3036	3.65	0.053
Non-bacterial infections	Male	30	1	458.3	17.52	37.2	1	10.5	24.32	8.64	81.4	7.03296	3.53	0.096
Non-bacterial infections	Female	56	1	152.4	3.82	36	/	10.3	35.68	21.67	87.7	19.0046	22.03	1.55
Non-bacterial infections	Female	20	2	524.2	12.69	36.6	3.7	12.6	34.16	22.46	85.8	19.2707	10.72	0.193
Non-bacterial infections	Female	60	1	1333	21.9	36.7	1.1	2.9	38.28	26.7	88	23.496	12.84	0.972
Non-bacterial infections	Male	68	1	602.2	29.81	36.5	1.8	2.1	34.38	13.21	76.9	10.1585	42.22	1.07
Non-bacterial infections	Male	29	2	289	7.82	36.6	/	15.8	25.25	9.38	57.1	5.35598	8.35	/
Non-bacterial infections	Male	54	2	605.6	11.4	36.2	1.1	14.9	25.65	7.1	72.1	5.1191	18.47	/
Non-bacterial infections	Male	24	2	408.2	3.27	36	1.3	10.2	28.87	20.85	92.2	19.2237	1.05	0.134
Non-bacterial infections	Male	58	2	672.8	50.34	37.1	2	6.8	31.91	11.48	93.2	10.6994	5.12	0.207
Non-bacterial infections	Female	57	2	643.7	2.62	36.2	1	6.2	17.34	13.36	85.7	11.4495	1.6	0.138
Non-bacterial infections	Male	27	2	365.7	10.39	36.3	1.6	12.5	20.58	6.47	62	4.0114	/	/
Non-bacterial infections	Female	42	2	458.9	8.45	37.4	1.3	8.1	29.28	11.55	80.6	9.3093	0	0.103
Bacterial infections	Female	67	2	602	13.64	36.3	1.8	10.3	26.9	11.22	81.7	9.16674	22.56	0.051
Bacterial infections	Female	72	2	651.6	5.75	36.8	2.1	4.8	30.18	15.57	92.1	14.34	177.11	1.7
Bacterial infections	Male	55	1	822.1	12.22	36.7	1.9	10.7	15.27	10.88	81.6	8.87808	166.38	0.16
Bacterial infections	Male	23	2	1277	77.77	38.3	1.1	/	18.5	15.63	79.4	12.4102	167.9	0.989
Bacterial infections	Male	23	1	753.8	16.55	36.5	2.8	1.6	43.51	25.16	82.7	20.8073	33.4	3.54
Bacterial infections	Female	59	1	627.4	13.49	36.3	/	4.5	28.9	11.42	91.1	10.4036	107	3.62
Bacterial infections	Female	33	2	884.1	/	36.4	1.6	9	27.2	16.63	83.84	13.9426	4.33	0.566
Bacterial infections	Female	58	2	719.6	29.24	37.7	1	15.6	16.85	9.54	78	7.4412	320.09	8.32
Bacterial infections	Female	64	2	1750	33.7	36.4	1.9	8.1	17.2	6.14	87.9	5.39706	324.2	43.86
Bacterial infections	Female	64	2	962.8	10.51	36.6	1.5	12.3	27.75	8.19	86	7.0434	332.2	5.27
Bacterial infections	Male	49	2	836.1	11.74	36.3	2	2.7	26.77	23.34	89.9	20.9827	173.21	7.64
Bacterial infections	Male	24	2	762.8	13.89	36.1	1.5	5.6	47.6	29.25	92.3	26.9977	176.75	14.38
Bacterial infections	Female	59	2	563.9	4.51	37.7	2.3	16.5	28.9	18.45	93.7	17.2876	310.58	100
Bacterial infections	Male	63	2	592.4	21.56	36	1.9	4.5	25.8	12.79	84.4	10.7948	263.33	1.12
Bacterial infections	Female	66	2	542.5	17.93	36	1.2	2.3	23.3	16.37	86.6	14.1764	110.49	15.12
Bacterial infections	Male	69	1	378.3	6.12	35.9	2.7	14.6	42.55	15.44	92.8	14.3283	7.74	1.36
Bacterial infections	Male	62	3	663.3	56.1	37.1	/	/	27.7	/	/	/	9.25	/
Bacterial infections	Female	59	2	439.1	13.23	37.4	1.9	16.6	11.78	5.82	80	4.656	119.28	9.29
Bacterial infections	Male	58	2	701.5	15.61	37.9	0.7	10.7	26.05	17.71	80.5	14.2565	255.71	3.67
Bacterial infections	Female	69	2	1499	6.9	36.5	1.4	7.6	25.6	36.49	88.9	32.4396	319.56	29.2
Bacterial infections	Male	60	2	1000	20.92	35.8	1.9	2.2	34.05	29.14	87.9	25.6141	340.86	4.71
Bacterial infections	Female	65	2	801.1	15.09	35.9	1.4	5.6	12.52	9.01	79	7.1179	32.78	1.94
Bacterial infections	Female	39	2	310.6	3.01	36	1	7.3	17.13	11.35	93.1	10.5668	232	25.98
Bacterial infections	Male	23	2	1166	10.69	36.5	2.3	4.1	27.58	21.21	80.2	17.0104	52.46	0.374
Bacterial infections	Female	21	2	683.6	8.11	36.1	/	2.2	20.68	30.76	90.6	27.8686	154	0.603
Bacterial infections	Male	49	2	/	/	36.9	1.7	5.5	23.06	27.9	94	26.226	273.76	1.78
Bacterial infections	Male	68	2	709.3	5.02	36.4	1.6	7.7	21.77	21.93	94.9	20.8116	207.86	6.29
Bacterial infections	Female	37	2	1109	/	36.1	1.3	5.9	22.6	34.46	92	31.7032	/	/
Bacterial infections	Female	63	2	560.5	2.39	35.3	1.4	4.1	11.97	19.73	86.5	17.0664	303	5.43
Bacterial infections	Female	23	2	493.7	6.9	36.3	1	6.2	19.37	15.42	88	13.5696	110.53	2.23
Bacterial infections	Female	53	2	1275	32.79	35.8	1	3.9	16.79	20.2	88.8	17.9376	12.27	0.087
Bacterial infections	Female	37	2	1340	73.51	35.3	1.2	1.9	25.9	21.27	68.9	14.655	15.13	5.76
Bacterial infections	Male	27	1	1187	18.74	37.2	2	3.2	23.35	27.8	75.4	20.9612	178.12	2.96
Bacterial infections	Male	43	2	705.9	21.02	37.4	1.3	8.9	21	10.61	91.4	9.69754	282.71	3.49
Bacterial infections	Male	39	3	901.5	11.95	36.5	/	4.2	21.9	18.65	86.7	16.1696	118.24	6.04
Bacterial infections	Male	55	2	1089	22.19	35.8	1.7	3.2	33.08	22.67	92	20.8564	149.68	7.07
Bacterial infections	Male	31	2	203.6	16.95	37.3	2	8.7	17.77	24.34	86.6	21.0784	269.77	0.772
Bacterial infections	Male	58	2	894	10.5	38.2	0.86	10.8	16.1	8.95	88.3	7.90285	266.63	4.76
Bacterial infections	Female	59	2	780.6	9.02	37	1.9	2.6	23.94	27.67	86.4	23.9069	254.29	4.64
Bacterial infections	Male	35	2	673.4	13.56	35.1	2.3	3.8	42.49	20.68	83.4	17.2471	101.35	1.5
Bacterial infections	Female	67	2	946.1	71.78	35.9	/	7.2	15.18	18.92	87.3	16.5172	12.36	0.133
Bacterial infections	Male	51	2	682.4	1	35.6	1.5	5	24.93	8.3	78	6.474	12.52	0.098
Bacterial infections	Female	23	2	1622	23.7	36	1.2	4.2	20.98	30.01	85.2	25.5685	76.15	3.58
Bacterial infections	Male	29	2	693	15.25	36.8	/	8.3	22.11	17.41	84	14.6244	94.09	0.081
Bacterial infections	Female	58	2	630.2	4.8	36.6	1.8	6.6	15.19	13.25	85.3	11.3022	87.48	0.818
Bacterial infections	Male	28	2	849.7	9.19	37.2	1.5	4.9	17.91	28.33	85.9	24.3355	259.96	4.12
				The gray shaded areas represent the outliers in the box plot

## Sheet: processing data
Group	Gender	Age	Diabetic type	Cortisol	ACTH	Temperature	Lactic acid	HCO3	Glucose	Leukocyte	Neutrophil	CRP	PCT
0	1	34	1	590.585	22.6987	35.7	2.3	5.6	37.6931	24.2178	20.2458	1.94	1.51
0	1	30	2	499.489	13.5757	37.1	1.09815	9.9	27.47	8.82	7.15302	11.81	2.55191
0	2	65	2	655.9	7.27	36	1.46552	4.3	32.8	17.69	16.1333	126.714	0.062
0	2	36	2	444.4	10.28	36.7	1.9	14.3	39.48	11.31	9.97542	69.504	1.31564
0	1	22	1	211.5	2.95	36.9	2.03878	10.8	30.2	19.78	15.5669	169.804	0.625
0	2	33	2	674	16.21	36	2.1	7.1	31.81	20.82	18.6131	88.8946	4.39897
0	1	22	1	432	11.4	36.4	2.1	4.3	26.87	11.71	9.09867	1.82	0.125
0	2	27	2	481	4.09	36.7	2.28701	5.7	16.89	23.64	20.5195	3.85	0.693071
0	2	38	1	420	4.13	36.3	1.36963	9.1	36.95	22.28	19.495	34.03	0.183
0	2	35	2	301	19.99	35.9	0.786538	15.1	24.55	22.6582	19.8737	62.5869	0.99544
0	2	38	2	324.4	5	36.3	1.08923	15.4	15.7	14.85	11.0187	248.499	0.239
0	1	33	2	506.7	3.63	36.5	1.9	6	26.29	13.99	9.86295	71.5341	2.24944
0	1	19	1	622.6	9.94	36.5	1.7	5.9	26.62	9.04	7.25912	3.34	0.044
0	1	54	1	627.7	6.27	36.2	3	2.7	18.3	14.89	13.133	49.7484	0.509
0	2	36	2	956.4	18.92	35.9	1.7	3.8	26.5	14.7	12.8331	3.29	0.273
0	2	58	2	61.5716	20.13	35	1.71536	5	38.82	9.63	7.73289	108.086	1.61
0	1	23	2	283.8	14.57	36	2.29673	14.1	29.87	9.48	6.17148	3.28	2.19136
0	2	65	1	223.3	14.44	36.2	2	7.17541	29.9	12.5561	11.5852	40.8134	2.04901
0	1	42	1	158.7	21.45	36.2	0.8	9.4	25.6	11.38	9.54782	0.2	0.03
0	2	45	2	325.7	18.36	36.2	1.6581	17.4	17.69	5.88	3.49272	38.2294	0.249447
0	2	27	2	472.1	22.42	36.3	1.7	17.4	29.12	12.23	8.84229	2.62	0.105
0	2	29	2	644.8	9.25	36.7	2.2	7.9	27.38	16.2	14.2236	76.1909	4.24784
0	2	49	1	486.1	8.87	36.1	2.25329	5	26.3	12.89	10.5827	7.4	0.292
0	2	59	2	564.3	5.77	36.9	1.9	13.3	32.57	6.49	5.66577	3.95	0.072
0	2	28	2	448.6	20.96	36.6	1.12781	9.3	25.51	14.64	12.6636	136.579	0.327
0	1	28	2	358.3	20.94	36.3	1.3	17.1	22.8	6.04	3.06832	16.16	0.057
0	2	33	2	328.2	6.44	36.5	1	13.6081	25.93	10.12	8.05552	28.0584	1.10573
0	2	23	2	411	8.53	36.5	2.9	6.1	16.94	10.34	7.36208	3.86	0.02
0	2	21	2	328	4.48	37	0.89	10.5	25.4	8	6.392	10.04	0.0596
0	1	21	1	553	6.24	36.9	1.7318	8.1	11.66	7.29	6.25482	1.47	1.08147
0	2	24	2	540.7	22.99	37.4	0.289894	18.4	34.74	8.39	7.66846	31.82	0.519
0	1	22	1	493.2	1.85	37.4	1	16.7	14.03	5.11	3.45947	0.29	0.034
0	2	25	2	743.7	3.97	37	2	4	29.9	21.27	15.0592	46.0796	0.716
0	1	64	1	323	7.54	37.3	2	11.5	35.71	18.38	14.2813	7.5	0.171
0	1	57	1	622.7	7.86	36	2.94589	5.9	30.4708	18.47	14.2404	27.22	0.689
0	1	33	1	416.8	13.9	36.2	1.4	2.4	46.57	17.7429	14.0946	14.65	1.29
0	1	70	2	158	7.23	36.5	2.8	14.7	28.16	12.69	9.92358	1.93	0.0345
0	1	21	2	438.3	10.44	36.5	3.3	4.7	26.854	22.62	19.9508	7.16	3.55314
0	1	56	2	125.2	3.14	36.3	1.87959	9.9	14.99	11.11	9.06576	8.48	2.67671
0	2	36	2	425.4	12.8	36.5	0.6	10.9	15.6	21.41	17.2565	211.53	3.46127
0	2	35	2	500.2	17.41	36	1.1	9.94408	23.2	16.04	13.9477	57.7511	1.12683
0	2	62	2	614.672	4.19984	36	1.4	6.8	19.01	13.9338	13.5328	148.153	1.89812
0	1	63	2	408.3	4.74	36.6	1.1	12.9	11.18	7.65	6.3036	3.65	0.053
0	2	30	1	458.3	17.52	37.2	1	10.5	24.32	8.64	7.03296	3.53	0.096
0	1	56	1	152.4	3.82	36	2.21452	10.3	35.68	21.67	19.0046	22.03	1.55
0	1	20	2	524.2	12.69	36.6	0.894667	12.6	34.16	22.46	19.2707	10.72	0.193
0	1	60	1	868.6	21.9	36.7	1.1	2.9	38.28	26.7	23.496	12.84	0.972
0	2	68	1	602.2	29.81	36.5	1.8	2.1	34.38	13.21	10.1585	42.22	1.07
0	2	29	2	289	7.82	36.6	0.772488	15.8	25.25	9.38	5.35598	8.35	0.193117
0	2	54	2	605.6	11.4	36.2	1.1	14.9	25.65	7.1	5.1191	18.47	1.17373
0	2	24	2	408.2	3.27	36	1.3	10.2	28.87	20.85	19.2237	1.05	0.134
0	2	58	2	672.8	10.167	37.1	2	6.8	31.91	11.48	10.6994	5.12	0.207
0	1	57	2	643.7	2.62	36.2	1	6.2	17.34	13.36	11.4495	1.6	0.138
0	2	27	2	365.7	10.39	36.3	1.6	12.5	20.58	6.47	4.0114	4.47317	3.36959
0	1	42	2	458.9	8.45	37.4	1.3	8.1	29.28	11.55	9.3093	0	0.103
1	1	67	2	602	13.64	36.3	1.8	10.3	26.9	11.22	9.16674	22.56	0.051
1	1	72	2	651.6	5.75	36.8	2.1	4.8	30.18	15.57	14.34	177.11	1.7
1	2	55	1	822.1	12.22	36.7	1.9	10.7	15.27	10.88	8.87808	166.38	0.16
1	2	23	2	1277	23.2084	38.3	1.1	13.7054	18.5	15.63	12.4102	167.9	0.989
1	2	23	1	753.8	16.55	36.5	2.8	1.6	44.152	25.16	20.8073	33.4	3.54
1	1	59	1	627.4	13.49	36.3	1.39336	4.5	28.9	11.42	10.4036	107	3.62
1	1	33	2	884.1	2.40725	36.4	1.6	9	27.2	16.63	13.9426	4.33	0.566
1	1	58	2	719.6	29.24	37.7	1	15.6	16.85	9.54	7.4412	320.09	8.32
1	1	64	2	718.865	33.7	36.4	1.9	8.1	17.2	6.14	5.39706	324.2	8.60239
1	1	64	2	962.8	10.51	36.6	1.5	12.3	27.75	8.19	7.0434	332.2	5.27
1	2	49	2	836.1	11.74	36.3	2	2.7	26.77	23.34	20.9827	173.21	7.64
1	2	24	2	762.8	13.89	36.1	1.5	5.6	29.4837	29.25	26.9977	176.75	2.84821
1	1	59	2	563.9	4.51	37.7	2.3	12.482	28.9	18.45	17.2876	310.58	7.32085
1	2	63	2	592.4	21.56	36	1.9	4.5	25.8	12.79	10.7948	263.33	1.12
1	1	66	2	542.5	17.93	36	1.2	2.3	23.3	16.37	14.1764	110.49	3.44974
1	2	69	1	378.3	6.12	35.9	2.7	14.6	31.6619	15.44	14.3283	7.74	1.36
1	2	62	1	663.3	1.59801	37.1	2.46999	1.73528	27.7	16.3353	16.0328	9.25	3.2304
1	1	59	2	439.1	13.23	37.4	1.9	13.8266	11.78	5.82	4.656	119.28	9.29
1	2	58	2	701.5	15.61	37.9	0.7	10.7	26.05	17.71	14.2565	255.71	3.67
1	1	69	2	170.191	6.9	36.5	1.4	7.6	25.6	36.49	32.4396	319.56	2.79605
1	2	60	2	1000	20.92	35.8	1.9	2.2	34.05	29.14	25.6141	340.86	4.71
1	1	65	2	801.1	15.09	35.9	1.4	5.6	12.52	9.01	7.1179	32.78	1.94
1	1	39	2	310.6	3.01	36	1	7.3	17.13	11.35	10.5668	232	4.17779
1	2	23	2	1166	10.69	36.5	2.3	4.1	27.58	21.21	17.0104	52.46	0.374
1	1	21	2	683.6	8.11	36.1	2.0807	2.2	20.68	30.76	27.8686	154	0.603
1	2	49	2	951.593	7.93976	36.9	1.7	5.5	23.06	27.9	26.226	273.76	1.78
1	2	68	2	709.3	5.02	36.4	1.6	7.7	21.77	21.93	20.8116	207.86	6.29
1	1	37	2	1109	19.315	36.1	1.3	5.9	22.6	34.46	31.7032	154.713	2.15745
1	1	63	2	560.5	2.39	35.3	1.4	4.1	11.97	19.73	17.0664	303	5.43
1	1	23	2	493.7	6.9	36.3	1	6.2	19.37	15.42	13.5696	110.53	2.23
1	1	53	2	1275	32.79	35.8	1	3.9	16.79	20.2	17.9376	12.27	0.087
1	1	37	2	1340	32.349	35.3	1.2	1.9	25.9	21.27	14.655	15.13	5.76
1	2	27	1	1187	18.74	37.2	2	3.2	23.35	27.8	20.9612	178.12	2.96
1	2	43	2	705.9	21.02	37.4	1.3	8.9	21	10.61	9.69754	282.71	3.49
1	2	39	1	901.5	11.95	36.5	1.38324	4.2	21.9	18.65	16.1696	118.24	6.04
1	2	55	2	1089	22.19	35.8	1.7	3.2	33.08	22.67	20.8564	149.68	7.07
1	2	31	2	203.6	16.95	37.3	2	8.7	17.77	24.34	21.0784	269.77	0.772
1	2	58	2	894	10.5	38.2	0.86	10.8	16.1	8.95	7.90285	266.63	4.76
1	1	59	2	780.6	9.02	37	1.9	2.6	23.94	27.67	23.9069	254.29	4.64
1	2	35	2	673.4	13.56	35.1	2.3	3.8	19.4094	20.68	17.2471	101.35	1.5
1	1	67	2	946.1	6.27407	35.9	1.96378	7.2	15.18	18.92	16.5172	12.36	0.133
1	2	51	2	682.4	1	35.6	1.5	5	24.93	8.3	6.474	12.52	0.098
1	1	23	2	953.192	23.7	36	1.2	4.2	20.98	30.01	25.5685	76.15	3.58
1	2	29	2	693	15.25	36.8	2.56203	8.3	22.11	17.41	14.6244	94.09	0.081
1	1	58	2	630.2	4.8	36.6	1.8	6.6	15.19	13.25	11.3022	87.48	0.818
1	2	28	2	849.7	9.19	37.2	1.5	4.9	17.91	28.33	24.3355	259.96	4.12
The data underwent initial processing procedures, including eliminating outliers and interpolating missing values.
0 represents the non-bacterial infection group, 1 represents the bacterial infection group
